# Supplementary material for: Contribution of gene mutations to Silver-Russell syndrome phenotype: multigene sequencing analysis in 92 etiology-unknown patients
Source: Clin Epigenetics. 2020 Jun 16;12:86. doi: 10.1186/s13148-020-00865-x (PMC7298762; doi:10.1186/s13148-020-00865-x)
Supplement: Supplementary file 1 — Additional file 1: Table S1. File format: Excel spreadsheet. Gene list screened in this study. [file 13148_2020_865_MOESM1_ESM.xls]

## Sheet: Sheet1
Table S1 Gene list screened in this study
Genes responsible for SRS		Genes related to growth failure and/or skeletal dysplasia
IGF2		ABCC8	CHD7	FBN1	IGFBP1	NBN	RAF1	SRY
CDKN1C		ACAN	CHRNG	FBN2	IGFBP2	NDN	RAI1	SST
HMGA2		ACVR1	CHST3	FBXW4	IGFBP3	NEU1	RBBP8	STAT3
PLAG1		ADA	CLCN5	FGD1	IGFBP4	NF1	RBM28	STAT5B
		ADAMTS10	COL10A1	FGF1	IGFBP5	NFKBIA	RECQL4	TAC3
		ADAMTS17	COL11A1	FGF10	IGFBP6	NIN	RNF135	TACR3
		ADAMTS2	COL11A2	FGF18	IHH	NIPBL	RNU4ATAC	TAZ
		ADAMTSL2	COL1A1	FGF2	IKBKG	NLRP3	ROR2	TBCE
		AGPS	COL1A2	FGF21	INS	NOG	RPL11	TBX1
		ALG12	COL2A1	FGF23	INSR	NPPC	RPL35A	TBX15
		ALMS1	COL5A1	FGFR1	IRS1	NPR2	RPL5	TBX2
		ALPL	COL5A2	FGFR2	IRS2	NSD1	RPS17	TBX3
		ALX4	COL9A1	FGFR3	JAG1	NSDHL	RPS19	TBX4
		ANKH	COL9A2	FLNA	JAK2	NSUN2	RPS24	TBX5
		ANKRD11	COL9A3	FLNB	KAL1	OBSL1	RPS6KA3	TCF4
		ANO5	COMP	FOXC1	KAT6A	OCRL	RPS7	TCOF1
		ANTXR2	COPG2	FUCA1	KCNJ11	OFD1	RTL1	TGFB1
		ARL6	CREBBP	G6PC	KCNJ2	ORC1	RUNX2	TGFB2
		ARSB	CRTAP	GALNS	KDM5C	ORC4	SALL1	TGFBR1
		ARSE	CTDP1	GDF5	KDM6A	ORC6	SALL4	TGFBR2
		ASPM	CTSK	GH1	KIAA1279	OTX2	SBDS	THRA
		ATP6V0A2	CUL4B	GH2	KIF22	PAPPA	SDHA	THRB
		ATP7A	CUL7	GHR	KISS1	PAPSS2	SECISBP2	TNFRSF11A
		ATP8B1	CYP11B1	GHRH	KISS1R	PAX3	SEMA3E	TNFRSF11B
		ATR	CYP19A1	GHRHR	KRAS	PAX8	SERPINH1	TNFSF11
		ATRX	CYP21A2	GHRL	LBR	PCNT	SF3B4	TNS1
		B3GALT6	CYP27B1	GHSR	LEMD3	PDE4D	SGCE	TP63
		B3GALTL	DHCR24	GJA1	LEPRE1	PEG3	SH3BP2	TRAPPC2
		B4GALT7	DHCR7	GLB1	LFNG	PEX1	SHH	TRIM32
		BBS1	DLK1	GLI2	LHX3	PEX12	SHOX	TRIM37
		BBS10	DLL3	GLI3	LHX4	PEX2	SHROOM4	TRIP11
		BBS12	DLX3	GNAS	LIFR	PEX3	SIL1	TRPS1
		BBS2	DOCK3	GNPAT	LIG4	PEX5	SLC26A2	TRPV4
		BBS4	DYM	GNPTAB	LMBR1	PEX6	SLC29A3	TWIST1
		BBS5	EBP	GNRH1	LMNA	PEX7	SLC2A2	UBR1
		BBS7	EFNB1	GNRHR	LRP5	PHEX	SLC34A3	VDR
		BBS9	EIF2AK3	GPC3	LTBP1	PHF6	SLC35C1	VEGFA
		BLM	EP300	GRB10	LTBP2	PIK3R1	SLC35D1	WFS1
		BMP2	ERCC2	GSC	MAGEL2	PITX1	SLC37A4	WISP3
		BMP4	ERCC3	GUSB	MAP2K1	PITX2	SLC39A13	WNT3
		BMP5	ESCO2	HCCS	MAP2K2	PLAGL1	SLC4A4	WNT7A
		BMP6	ESR1	HESX1	MAPK1	PLOD2	SLC6A8	WRN
		BMP7	ESR2	HIF1A	MAPK3	POC1A	SMAD4	ZBTB16
		BMPR1A	EVC	HOXA11	MATN3	POR	SMARCAL1	ZBTB24
		BMPR1B	EVC2	HOXA13	MC4R	POU1F1	SMC1A	ZFP57
		BMPR2	EXT1	HOXD13	MECP2	PQBP1	SMC3	ZMPSTE24
		BRAF	EXT2	HPRT1	MEF2C	PRG4	SMO
		BRCA2	FAM111A	HRAS	MESP2	PRKAR1A	SMPD1
		BTK	FAM46A	HSPG2	MEST	PROKR2	SNAP47
		BUB1B	FANCA	HYAL1	MGP	PROP1	SOCS3
		C7ORF11	FANCB	ICK	MKKS	PTCH1	SOS1
		CA2	FANCC	IDUA	MKS1	PTCH2	SOS2
		CCDC28B	FANCD2	IFT80	MLL2	PTEN	SOST
		CCDC8	FANCE	IGBP1	MMP13	PTH	SOX2
		CDC6	FANCF	IGF1	MMP2	PTH1R	SOX3
		CDH3	FANCG	IGF1R	MMP9	PTHLH	SOX5
		CDT1	FANCI	IGF2BP2	MNX1	PTPN11	SOX6
		CEP120	FANCL	IGF2BP3	MRPS16	RAB23	SOX9
		CEP290	FANCM	IGF2R	MSX2	RAB3GAP1	SPG20
		CEP63	FBLN1	IGFALS	MYCN	RAB3GAP2	SRCAP
SRS Silver-Russell syndrome
