# Supplementary material for: Contribution of gene mutations to Silver-Russell syndrome phenotype: multigene sequencing analysis in 92 etiology-unknown patients
Source: Clin Epigenetics. 2020 Jun 16;12:86. doi: 10.1186/s13148-020-00865-x (PMC7298762; doi:10.1186/s13148-020-00865-x)
Supplement: Supplementary file 3 — Additional file 3: Table S2. File format: Excel spreadsheet. Summary of multigene screening studies for etiology-unknown patients with SRS phenotype using next-generation sequencing [file 13148_2020_865_MOESM3_ESM.xls]

## Sheet: Sheet1
Table S2 Summary of multigene screening studies for etiology-unknown patients with SRS phenotype using next-generation sequencing
	This study	Meyer et al.1	Neuheuser et al.2	Abi et al.3
Number of patients	92	47 (15 satisfying NH-CSS criteria)	47	192
Clinical features	Patients with four or more NH-CSS criteria and patients with three NH-CSS criteria together with triangular face, fifth finger clinodactyly, and/or brachydactyly	Patients with IUGR and/or postnatal growth retardation referred for SRS routine diagnostic testing	Patients referred for molecular diagnostic testing for SRS	Patients referred for IUGR (birth weight and/or birth length <-2 SDS) without body asymmetry and suspected SRS; 76 patients showed relative macrocephaly
Target genes	4 SRS-causative genes (IGF2, CDKN1C, HMGA2, PLAG1) and 406 genes related to growth failure and/or skeketal dysplasia	25 genes (ABCC8, ANKRD11, BLM, CCDC8, CDKN1C, COPG2, CUL7, DLK1, GRB10, HMGA2, IGF1, IGF1R, IGF2, IGF2BP3, IGFBP3, KCNJ11, MEST, NBN, NSD1, OBSL1, PIK3R1, RTL1, SGCE, SRCAP, TRIM37)	64 genes and genes annotated in the OMIM database	3 SRS-causative genes (HMGA2, PLAG1, IGF2)
Methods of multigene sequencing	WES, Target resequencing, Sanger sequencing	WES, Target resequencing	WES	Target resequencing
Molecular analyses before multigene sequencing	Methylation analysis for 10 DMRs using combined bisulfite restriction analysis or pyrosequencing, aCGH analysis	Diagnostic workup of upd(7)mat, 11p15 LOM, aberrant methylation/uniparental disomy of DMRs in 6q24, 6q25, 14q32, 15q11, 20q13 as well as upd(16)mat and pathogenic submicroscopic copy number variations	MS-MLPA testing for 11p15.5, upd(7)mat, 14q32, and other DMRs, molecular karyotyping using SNP array, target resequencing for 25 genes (24 of 47 patients)	Allele-specific methylated multiplex real-time quantitative polymerase chain reaction analysis for the imprinted domains controlling IGF2/H19, DLK1/GTL2, and MEST/GRB10
Detection rate	9/92	4/47	2/47	5/192
Genes with disease-causing variants (diseases or syndrome)	IGF2, CDKN1C, PLAG1, IGF1R,PIK3R1 (SHORT syndrome), SRCAP (Floating-Harbor syndrome), TCF4 (Pitt-Hopkins syndrome), PTPN11 (Noonan syndrome)	BLM (Bloom syndrome), ANKRD11 (KBG syndrome), TRIM37 (Mulibrey nanism), IGF1R	PCNT (microcephalic osteodysplastic primordial dwarfism type II), NF1 (neurofibromatosis type 1)	HMGA2, PLAG1, IGF2
Familial cases	1 (PLAG1)/9	1 (IGF1R)/4	0/2	1 (HMGA2*)/5
SRS Silver-Russell syndrome, NH-CSS Netchine-Harbison clinical scoring system, IUGR intrauterine growth restriction, SDS standard deviation score,
OMIM Online Mendelian Inheritance in Man, WES whole-exome sequencing, DMR differentially methylated region, aCGH array comparative genomic hybridization,
upd(7)mat maternal uniparental disomy of chromosome 7, 11p15 LOM loss of methylation on chromosome 11p15,
upd(16)mat maternal uniparental disomy of chromosome 16, MS-MLPA methylation-specific multiplex ligation-dependent probe amplification,
SNP single nucleotide polymorphism
*The father of the patient with a HMGA2 variant was also short-statured. However, genetic testing was not performed.
References
1. Meyer R, Soellner L, Begemann M, Dicks S, Fekete G, Rahner N, et al. Targeted Next Generation Sequencing Approach in Patients Referred for Silver-Russell
Syndrome Testing Increases the Mutation Detection Rate and Provides Decisive Information for Clinical Management. J Pediatr. 2017;187:206–12.
2. Neuheuser L, Meyer R, Begemann M, Elbracht M, Eggermann T. Next generation sequencing and imprinting disorders: Current applications and future perspectives:
Lessons from Silver-Russell syndrome. Mol Cell Probes. 2019;44:1–7.
3. Abi Habib W, Brioude F, Edouard T, Bennett JT, Lienhardt-Roussie A, Tixier F, et al. Genetic disruption of the oncogenic HMGA2-PLAG1-IGF2 pathway causes
fetal growth restriction. Genet Med. 2018;20:250–8.
