# Supplementary material for: Contribution of gene mutations to Silver-Russell syndrome phenotype: multigene sequencing analysis in 92 etiology-unknown patients
Source: Clin Epigenetics. 2020 Jun 16;12:86. doi: 10.1186/s13148-020-00865-x (PMC7298762; doi:10.1186/s13148-020-00865-x)
Supplement: Supplementary file 4 — Additional file 4: Table S3. File format: Excel spreadsheet. Primers utilized to detect mutations in PLAG1 [file 13148_2020_865_MOESM4_ESM.xls]

## Sheet: Sheet1
Table S3 Primers utilized to detect mutations in PLAG1
Primer	Sequence (5' → 3')	Description
P1	CAGTCTGACTAGAGCTGACATGCACAAA	PCR amplification (Forward primer)1
P2	ATGAGCCAGATGTCAAAAGGTAGAGC	PCR amplification (Reverse primer)1
P3	TCCAGTCCCTTTTTGCTTTC	Sequence primer
P4	AATGGCTTCAAACAGCCAAC	Sequence primer
P5	TCCATTTGAAAAGTGAATACATGC	Sequence primer
P6	CTTTCGCCCAAATCTCTGTG	Sequence primer
P7	ATTGTGATCGCCGGTTCTAC	Sequence primer
P8	CGCCACCTTGTAACTCCATC	Sequence primer
P9	CATCCCTCTCACCACCTTTC	Sequence primer
P10	ATGGTCATCTAGGGCACAGC	Sequence primer
1 The size of the PCR product was 2953 bp.
